# Supplementary material for: MAPPIN: a method for annotating, predicting pathogenicity and mode of inheritance for nonsynonymous variants
Source: Nucleic Acids Res. 2017 Aug 25;45(18):10393–402. doi: 10.1093/nar/gkx730 (PMC5737764; doi:10.1093/nar/gkx730)
Supplement: Supplementary Data [file gkx730_supp.zip]

Archive with 2 entries (2 files):
- nar-00689-z-2017-File007.pdf
- nar-00689-z-2017-File008.xlsx
