# Supplementary material for: MAPPIN: a method for annotating, predicting pathogenicity and mode of inheritance for nonsynonymous variants
Source: Nucleic Acids Res. 2017 Aug 25;45(18):10393–402. doi: 10.1093/nar/gkx730 (PMC5737764; doi:10.1093/nar/gkx730)
Supplement: Supplementary Data [file gkx730_supp.zip › nar-00689-z-2017-File008.xlsx]

## Sheet: Sheet1
CHR	POS	REF	ALT	GENE	GENE ID	TRANSCRIPT ID	BENIGN	DOMINANT	RECESSIVE	MAX SCORE	CMG Annotation
chr17	54912344	G	C	DGKE	ENSG00000153933.5	ENST00000284061.3	0.0427	0.08405	0.87325	Recessive	Compound Het
chr2	233348866	G	A	ECEL1	ENSG00000171551.7	ENST00000304546.1	0.04075	0.1766	0.78265	Recessive	Compound Het
chr2	233348866	G	T	ECEL1	ENSG00000171551.7	ENST00000304546.1	0.0261	0.21335	0.76055	Recessive	Compound Het
chr2	233349788	T	C	ECEL1	ENSG00000171551.7	ENST00000304546.1	0.02615	0.2135	0.76035	Recessive	Compound Het
chr2	233350774	C	T	ECEL1	ENSG00000171551.7	ENST00000304546.1	0.02845	0.21445	0.7571	Recessive	Compound Het
chr11	71940602	G	C	INPPL1	ENSG00000165458.9	ENST00000298229.2	0.04265	0.5705	0.38685	Dominant	Compound Het
chr3	195975116	C	T	PCYT1A	ENSG00000161217.7	ENST00000419333.1	0.0167	0.252	0.7313	Recessive	Compound Het
chr2	73115586	A	G	SPR	ENSG00000116096.5	ENST00000234454.5	0.0788	0.14605	0.77515	Recessive	Compound Het
chr12	402269	G	A	KDM5A	ENSG00000073614.7	ENST00000399788.2	0.13615	0.55065	0.3132	Dominant	De Novo
chr18	10671630	C	A	PIEZO2	ENSG00000154864.7	ENST00000580640.1	0.0365	0.36195	0.60155	Recessive	De Novo
chr18	10671726	C	T	PIEZO2	ENSG00000154864.7	ENST00000580640.1	0.03705	0.365	0.59795	Recessive	De Novo
chr18	10671727	G	A	PIEZO2	ENSG00000154864.7	ENST00000580640.1	0.03705	0.365	0.59795	Recessive	De Novo
chr18	10696255	G	A	PIEZO2	ENSG00000154864.7	ENST00000580640.1	0.04425	0.36215	0.5936	Recessive	De Novo
chr18	10696261	G	A	PIEZO2	ENSG00000154864.7	ENST00000580640.1	0.04485	0.3654	0.58975	Recessive	De Novo
chr18	10762975	A	G	PIEZO2	ENSG00000154864.7	ENST00000580640.1	0.04405	0.36535	0.5906	Recessive	De Novo
chr18	10789112	T	C	PIEZO2	ENSG00000154864.7	ENST00000580640.1	0.0445	0.36705	0.58845	Recessive	De Novo
chr20	9389733	A	G	PLCB4	ENSG00000101333.12	ENST00000334005.3	0.02335	0.47155	0.5051	Recessive	De Novo
chr18	45375021	C	G	SMAD2	ENSG00000175387.11	ENST00000262160.6	0.0127	0.9145	0.0728	Dominant	De Novo
chr1	218609461	C	T	TGFB2	ENSG00000092969.7	ENST00000366929.4	0.01455	0.774	0.21145	Dominant	De Novo
chr5	133707309	G	C	UBE2B	ENSG00000119048.3	ENST00000265339.2	0.0076	0.75105	0.24135	Dominant	De Novo
chr12	95927820	C	A	USP44	ENSG00000136014.7	ENST00000258499.3	0.05615	0.133	0.81085	Recessive	De Novo
chr9	137005018	A	C	WDR5	ENSG00000196363.5	ENST00000358625.3	0.0912	0.6012	0.3076	Dominant	De Novo
chr1	110091460	G	C	GNAI3	ENSG00000065135.7	ENST00000369851.4	0.01265	0.61575	0.3716	Dominant	Dominant
chr11	533874	A	G	HRAS	ENSG00000174775.12	ENST00000311189.7	0.0534	0.72565	0.22095	Dominant	Dominant
chr18	24056567	T	G	KCTD1	ENSG00000134504.8	ENST00000417602.1	0.01135	0.8388	0.14985	Dominant	Dominant
chr18	24056581	G	T	KCTD1	ENSG00000134504.8	ENST00000417602.1	0.01135	0.8388	0.14985	Dominant	Dominant
chr18	24056603	C	T	KCTD1	ENSG00000134504.8	ENST00000417602.1	0.0113	0.8379	0.1508	Dominant	Dominant
chr18	24081101	G	T	KCTD1	ENSG00000134504.8	ENST00000417602.1	0.01135	0.8383	0.15035	Dominant	Dominant
chr18	24081102	T	G	KCTD1	ENSG00000134504.8	ENST00000417602.1	0.01135	0.8383	0.15035	Dominant	Dominant
chr18	24081108	G	T	KCTD1	ENSG00000134504.8	ENST00000417602.1	0.01325	0.83625	0.1505	Dominant	Dominant
chr18	24081108	G	A	KCTD1	ENSG00000134504.8	ENST00000417602.1	0.01325	0.83625	0.1505	Dominant	Dominant
chr18	24081108	G	C	KCTD1	ENSG00000134504.8	ENST00000417602.1	0.01325	0.83625	0.1505	Dominant	Dominant
chr18	24081111	G	T	KCTD1	ENSG00000134504.8	ENST00000417602.1	0.01605	0.83215	0.1518	Dominant	Dominant
chr18	24081142	G	A	KCTD1	ENSG00000134504.8	ENST00000417602.1	0.0167	0.8348	0.1485	Dominant	Dominant
chr1	115256529	A	G	NRAS	ENSG00000213281.4	ENST00000369535.4	0.0024	0.9578	0.0398	Dominant	Dominant
chr18	10671568	A	G	PIEZO2	ENSG00000154864.7	ENST00000580640.1	0.03705	0.365	0.59795	Recessive	Dominant
chr18	10671630	C	G	PIEZO2	ENSG00000154864.7	ENST00000580640.1	0.0365	0.36195	0.60155	Recessive	Dominant
chr18	10689744	G	A	PIEZO2	ENSG00000154864.7	ENST00000580640.1	0.03705	0.3652	0.59775	Recessive	Dominant
chr20	9364980	A	C	PLCB4	ENSG00000101333.12	ENST00000334005.3	0.02225	0.4676	0.51015	Recessive	Dominant
chr20	9389727	G	A	PLCB4	ENSG00000101333.12	ENST00000334005.3	0.02335	0.47155	0.5051	Recessive	Dominant
chr20	9389813	A	C	PLCB4	ENSG00000101333.12	ENST00000334005.3	0.02225	0.46765	0.5101	Recessive	Dominant
chr10	53227579	G	A	PRKG1	ENSG00000185532.10	ENST00000373980.4	0.01625	0.8467	0.13705	Dominant	Dominant
chr1	218609452	C	T	TGFB2	ENSG00000092969.7	ENST00000366929.4	0.01455	0.774	0.21145	Dominant	Dominant
chr1	218610765	C	A	TGFB2	ENSG00000092969.7	ENST00000366929.4	0.00835	0.77265	0.219	Dominant	Dominant
chr18	19761477	C	T	GATA6	ENSG00000141448.4	ENST00000269216.3	0.01595	0.3702	0.61385	Recessive	Dominant
chr19	6364528	A	C	CLPP	ENSG00000125656.4	ENST00000245816.4	0.02925	0.3331	0.63765	Recessive	Recessive
chr19	6364535	G	C	CLPP	ENSG00000125656.4	ENST00000245816.4	0.02545	0.3354	0.63915	Recessive	Recessive
chr17	54925356	G	C	DGKE	ENSG00000153933.5	ENST00000284061.3	0.012	0.075	0.913	Recessive	Recessive
chr2	233349182	C	T	ECEL1	ENSG00000171551.7	ENST00000304546.1	0.02645	0.21545	0.7581	Recessive	Recessive
chr13	39261788	G	C	FREM2	ENSG00000150893.9	ENST00000280481.7	0.32085	0.1372	0.54195	Recessive	Recessive
chr11	71944143	C	T	INPPL1	ENSG00000165458.9	ENST00000298229.2	0.02545	0.5872	0.38735	Dominant	Recessive
chr11	71944515	C	T	INPPL1	ENSG00000165458.9	ENST00000298229.2	0.03275	0.58445	0.3828	Dominant	Recessive
chr16	75665624	C	T	KARS	ENSG00000065427.10	ENST00000319410.5	0.0124	0.1887	0.7989	Recessive	Recessive
chr16	75670401	A	G	KARS	ENSG00000065427.10	ENST00000319410.5	0.01765	0.133	0.84935	Recessive	Recessive
chr3	195968956	T	C	PCYT1A	ENSG00000161217.7	ENST00000419333.1	0.01675	0.25415	0.7291	Recessive	Recessive
chr3	195975117	G	A	PCYT1A	ENSG00000161217.7	ENST00000419333.1	0.01685	0.25575	0.7274	Recessive	Recessive
chr5	148442585	T	C	SH3TC2	ENSG00000169247.7	ENST00000515425.1	0.0543	0.15965	0.78605	Recessive	Recessive
chr16	2546357	G	T	TBC1D24	ENSG00000162065.7	ENST00000293970.5	0.0392	0.15915	0.80165	Recessive	Recessive
chr16	2547027	G	C	TBC1D24	ENSG00000162065.7	ENST00000293970.5	0.0369	0.1674	0.7957	Recessive	Recessive
chr4	41259013	A	C	UCHL1	ENSG00000154277.8	ENST00000512788.1	0.0286	0.43095	0.54045	Recessive	Recessive
chr14	97312481	G	A	VRK1	ENSG00000100749.3	ENST00000216639.3	0.0471	0.1372	0.8157	Recessive	Recessive
chr14	97321690	G	A	VRK1	ENSG00000100749.3	ENST00000216639.3	0.03525	0.15245	0.8123	Recessive	Recessive
chr19	36558317	G	C	WDR62	ENSG00000075702.12	ENST00000401500.2	0.0379	0.16675	0.79535	Recessive	Recessive
chr19	36575580	G	A	WDR62	ENSG00000075702.12	ENST00000401500.2	0.11735	0.12715	0.7555	Recessive	Recessive
CHR	POS	REF	ALT	GENE	GENE ID	TRANSCRIPT ID	BENIGN	DOMINANT	RECESSIVE	MAX SCORE	DDDS Annotation
chr1	7797375	C	T	CAMTA1	ENSG00000171735.14	ENST00000303635.7	0.0364	0.6086	0.355	Dominant	Heterozygous
chr1	27089742	G	A	ARID1A	ENSG00000117713.13	ENST00000324856.7	0.15405	0.57225	0.2737	Dominant	Heterozygous
chr2	16085972	G	A	MYCN	ENSG00000134323.10	ENST00000281043.3	0.01625	0.6228	0.36095	Dominant	Heterozygous
chr2	50733693	G	A	NRXN1	ENSG00000179915.16	ENST00000404971.1	0.0534	0.6831	0.2635	Dominant	Heterozygous
chr2	60773293	G	T	BCL11A	ENSG00000119866.16	ENST00000335712.6	0.0176	0.70455	0.27785	Dominant	Heterozygous
chr2	60773348	C	A	BCL11A	ENSG00000119866.16	ENST00000335712.6	0.0176	0.7046	0.2778	Dominant	Heterozygous
chr2	60773352	T	G	BCL11A	ENSG00000119866.16	ENST00000335712.6	0.0176	0.7046	0.2778	Dominant	Heterozygous
chr2	166165214	T	G	SCN2A	ENSG00000136531.9	ENST00000283256.6	0.01455	0.8522	0.13325	Dominant	Heterozygous
chr2	166210714	T	C	SCN2A	ENSG00000136531.9	ENST00000283256.6	0.01485	0.8518	0.13335	Dominant	Heterozygous
chr2	166243484	T	A	SCN2A	ENSG00000136531.9	ENST00000283256.6	0.0148	0.8515	0.1337	Dominant	Heterozygous
chr2	166245954	G	A	SCN2A	ENSG00000136531.9	ENST00000283256.6	0.02065	0.83395	0.1454	Dominant	Heterozygous
chr2	166848020	A	C	SCN1A	ENSG00000144285.11	ENST00000303395.4	0.06395	0.65765	0.2784	Dominant	Heterozygous
chr2	200173680	C	T	SATB2	ENSG00000119042.12	ENST00000260926.5	0.01785	0.6348	0.34735	Dominant	Heterozygous
chr2	200193603	C	T	SATB2	ENSG00000119042.12	ENST00000260926.5	0.01785	0.63765	0.3445	Dominant	Heterozygous
chr2	200193611	C	T	SATB2	ENSG00000119042.12	ENST00000260926.5	0.01785	0.63765	0.3445	Dominant	Heterozygous
chr2	200213431	C	A	SATB2	ENSG00000119042.12	ENST00000260926.5	0.0176	0.63985	0.34255	Dominant	Heterozygous
chr2	223086091	G	A	PAX3	ENSG00000135903.14	ENST00000392069.2	0.0285	0.64085	0.33065	Dominant	Heterozygous
chr2	240036937	G	A	HDAC4	ENSG00000068024.12	ENST00000345617.3	0.13995	0.6319	0.22815	Dominant	Heterozygous
chr2	241724480	G	A	KIF1A	ENSG00000130294.10	ENST00000498729.2	0.02595	0.7792	0.19485	Dominant	Heterozygous
chr3	4687356	A	G	ITPR1	ENSG00000150995.13	ENST00000302640.8	0.0191	0.7781	0.2028	Dominant	Heterozygous
chr3	4687362	C	T	ITPR1	ENSG00000150995.13	ENST00000302640.8	0.04435	0.71595	0.2397	Dominant	Heterozygous
chr3	4856205	G	A	ITPR1	ENSG00000150995.13	ENST00000302640.8	0.06045	0.6883	0.25125	Dominant	Heterozygous
chr3	71026825	G	A	FOXP1	ENSG00000114861.14	ENST00000491238.1	0.0284	0.55345	0.41815	Dominant	Heterozygous
chr3	119133903	G	A	ARHGAP31	ENSG00000031081.6	ENST00000264245.4	0.04455	0.4906	0.46485	Dominant	Heterozygous
chr3	176750853	T	C	TBL1XR1	ENSG00000177565.11	ENST00000430069.1	0.0063	0.8935	0.1002	Dominant	Heterozygous
chr3	176755900	C	A	TBL1XR1	ENSG00000177565.11	ENST00000430069.1	0.00635	0.891	0.10265	Dominant	Heterozygous
chr3	181430372	T	C	SOX2	ENSG00000181449.2	ENST00000325404.1	0.01395	0.78495	0.2011	Dominant	Heterozygous
chr5	14397221	C	A	TRIO	ENSG00000038382.13	ENST00000344204.4	0.02055	0.6851	0.29435	Dominant	Heterozygous
chr5	14397222	C	T	TRIO	ENSG00000038382.13	ENST00000344204.4	0.02055	0.6851	0.29435	Dominant	Heterozygous
chr5	37017185	G	C	NIPBL	ENSG00000164190.12	ENST00000282516.8	0.054	0.66235	0.28365	Dominant	Heterozygous
chr5	74722257	G	A	COL4A3BP	ENSG00000113163.11	ENST00000380494.5	0.0234	0.59355	0.38305	Dominant	Heterozygous
chr5	139494382	A	T	PURA	ENSG00000185129.4	ENST00000331327.3	0.0099	0.6562	0.3339	Dominant	Heterozygous
chr5	176720974	G	A	NSD1	ENSG00000165671.14	ENST00000439151.2	0.0329	0.8799	0.0872	Dominant	Heterozygous
chr6	33400583	G	A	SYNGAP1	ENSG00000197283.8	ENST00000418600.2	0.03685	0.71825	0.2449	Dominant	Heterozygous
chr6	42975003	G	A	PPP2R5D	ENSG00000112640.10	ENST00000485511.1	0.0086	0.8268	0.1646	Dominant	Heterozygous
chr6	42975013	C	G	PPP2R5D	ENSG00000112640.10	ENST00000485511.1	0.0087	0.8265	0.1648	Dominant	Heterozygous
chr7	140453133	T	A	BRAF	ENSG00000157764.8	ENST00000288602.6	0.01265	0.82355	0.1638	Dominant	Heterozygous
chr7	140476811	C	T	BRAF	ENSG00000157764.8	ENST00000288602.6	0.01275	0.82355	0.1637	Dominant	Heterozygous
chr7	148504770	C	T	EZH2	ENSG00000106462.6	ENST00000320356.2	0.03065	0.8029	0.16645	Dominant	Heterozygous
chr7	148523618	G	A	EZH2	ENSG00000106462.6	ENST00000320356.2	0.03025	0.80635	0.1634	Dominant	Heterozygous
chr8	61732609	G	A	CHD7	ENSG00000171316.7	ENST00000423902.2	0.03365	0.77725	0.1891	Dominant	Heterozygous
chr9	2058457	G	A	SMARCA2	ENSG00000080503.15	ENST00000349721.2	0.10065	0.69385	0.2055	Dominant	Heterozygous
chr9	2060867	C	T	SMARCA2	ENSG00000080503.15	ENST00000349721.2	0.1219	0.677	0.2011	Dominant	Heterozygous
chr9	2060868	G	A	SMARCA2	ENSG00000080503.15	ENST00000349721.2	0.1219	0.677	0.2011	Dominant	Heterozygous
chr9	2181575	G	A	SMARCA2	ENSG00000080503.15	ENST00000349721.2	0.0938	0.6987	0.2075	Dominant	Heterozygous
chr9	98241382	A	C	PTCH1	ENSG00000185920.11	ENST00000331920.6	0.0079	0.92895	0.06315	Dominant	Heterozygous
chr9	130428485	G	A	STXBP1	ENSG00000136854.13	ENST00000373302.3	0.01275	0.8066	0.18065	Dominant	Heterozygous
chr9	130444768	G	T	STXBP1	ENSG00000136854.13	ENST00000373302.3	0.01265	0.8064	0.18095	Dominant	Heterozygous
chr9	130982480	C	T	DNM1	ENSG00000106976.14	ENST00000372923.3	0.0219	0.73925	0.23885	Dominant	Heterozygous
chr9	130984491	A	T	DNM1	ENSG00000106976.14	ENST00000372923.3	0.01685	0.76105	0.2221	Dominant	Heterozygous
chr9	130985129	C	G	DNM1	ENSG00000106976.14	ENST00000372923.3	0.01935	0.76505	0.2156	Dominant	Heterozygous
chr9	131388821	C	G	SPTAN1	ENSG00000197694.9	ENST00000358161.5	0.0254	0.8433	0.1313	Dominant	Heterozygous
chr10	76789597	G	C	KAT6B	ENSG00000156650.8	ENST00000287239.4	0.0388	0.67875	0.28245	Dominant	Heterozygous
chr10	76789623	G	A	KAT6B	ENSG00000156650.8	ENST00000287239.4	0.0388	0.67875	0.28245	Dominant	Heterozygous
chr10	123260357	G	A	FGFR2	ENSG00000066468.16	ENST00000457416.2	0.02585	0.7212	0.25295	Dominant	Heterozygous
chr11	64428503	C	T	NRXN2	ENSG00000110076.14	ENST00000265459.6	0.0702	0.5822	0.3476	Dominant	Heterozygous
chr12	13720098	C	G	GRIN2B	ENSG00000273079.1	ENST00000609686.1	0.0132	0.73405	0.25275	Dominant	Heterozygous
chr12	49420264	A	C	KMT2D	ENSG00000167548.10	ENST00000301067.7	0.04115	0.75215	0.2067	Dominant	Heterozygous
chr12	49445799	G	A	KMT2D	ENSG00000167548.10	ENST00000301067.7	0.05275	0.736	0.21125	Dominant	Heterozygous
chr12	52082570	A	G	SCN8A	ENSG00000196876.9	ENST00000354534.6	0.02225	0.5491	0.42865	Dominant	Heterozygous
chr12	52200143	G	A	SCN8A	ENSG00000196876.9	ENST00000354534.6	0.02215	0.54825	0.4296	Dominant	Heterozygous
chr12	112888168	T	G	PTPN11	ENSG00000179295.11	ENST00000351677.2	0.0285	0.8041	0.1674	Dominant	Heterozygous
chr12	112926887	G	A	PTPN11	ENSG00000179295.11	ENST00000351677.2	0.0285	0.80195	0.16955	Dominant	Heterozygous
chr12	116408461	G	A	MED13L	ENSG00000123066.3	ENST00000281928.3	0.0292	0.61395	0.35685	Dominant	Heterozygous
chr12	116413012	C	T	MED13L	ENSG00000123066.3	ENST00000281928.3	0.0291	0.61555	0.35535	Dominant	Heterozygous
chr14	21871618	T	G	CHD8	ENSG00000100888.8	ENST00000399982.2	0.02945	0.75945	0.2111	Dominant	Heterozygous
chr14	36987163	G	C	NKX2-1	ENSG00000136352.13	ENST00000354822.5	0.0315	0.63045	0.33805	Dominant	Heterozygous
chr15	48738953	T	C	FBN1	ENSG00000166147.9	ENST00000316623.5	0.0492	0.8109	0.1399	Dominant	Heterozygous
chr15	93499821	C	T	CHD2	ENSG00000173575.14	ENST00000394196.4	0.0231	0.6305	0.3464	Dominant	Heterozygous
chr16	3779449	G	A	CREBBP	ENSG00000005339.8	ENST00000262367.5	0.2147	0.775	0.0103	Dominant	Heterozygous
chr16	3779563	G	C	CREBBP	ENSG00000005339.8	ENST00000262367.5	0.1668	0.8135	0.0197	Dominant	Heterozygous
chr16	30718647	C	G	SRCAP	ENSG00000080603.12	ENST00000262518.4	0.03595	0.6402	0.32385	Dominant	Heterozygous
chr16	56309901	T	G	GNAO1	ENSG00000087258.9	ENST00000262493.6	0.02755	0.5375	0.43495	Dominant	Heterozygous
chr16	56370674	C	T	GNAO1	ENSG00000087258.9	ENST00000262493.6	0.02755	0.53725	0.4352	Dominant	Heterozygous
chr16	67645953	A	C	CTCF	ENSG00000102974.10	ENST00000264010.4	0.0082	0.82015	0.17165	Dominant	Heterozygous
chr16	67654615	C	T	CTCF	ENSG00000102974.10	ENST00000264010.4	0.0083	0.8236	0.1681	Dominant	Heterozygous
chr16	67654646	C	T	CTCF	ENSG00000102974.10	ENST00000264010.4	0.0091	0.8209	0.17	Dominant	Heterozygous
chr17	29654736	C	T	NF1	ENSG00000196712.12	ENST00000358273.4	0.0123	0.94425	0.04345	Dominant	Heterozygous
chr18	42531866	C	G	SETBP1	ENSG00000152217.12	ENST00000282030.5	0.0288	0.50875	0.46245	Dominant	Heterozygous
chr18	48604676	A	G	SMAD4	ENSG00000141646.9	ENST00000342988.3	0.01085	0.9262	0.06295	Dominant	Heterozygous
chr19	11132405	G	A	SMARCA4	ENSG00000127616.13	ENST00000358026.2	0.0573	0.7743	0.1684	Dominant	Heterozygous
chr19	42474691	C	T	ATP1A3	ENSG00000105409.11	ENST00000441343.1	0.04565	0.53705	0.4173	Dominant	Heterozygous
chr19	42489099	C	T	ATP1A3	ENSG00000105409.11	ENST00000441343.1	0.04105	0.5455	0.41345	Dominant	Heterozygous
chr19	52715971	C	T	PPP2R1A	ENSG00000105568.13	ENST00000322088.6	0.0295	0.83725	0.13325	Dominant	Heterozygous
chr19	52715979	C	T	PPP2R1A	ENSG00000105568.13	ENST00000322088.6	0.0295	0.83725	0.13325	Dominant	Heterozygous
chr20	62069997	G	A	KCNQ2	ENSG00000075043.13	ENST00000354587.3	0.0515	0.51125	0.43725	Dominant	Heterozygous
chr20	62071037	C	T	KCNQ2	ENSG00000075043.13	ENST00000354587.3	0.0452	0.4948	0.46	Dominant	Heterozygous
chr20	62073782	C	T	KCNQ2	ENSG00000075043.13	ENST00000354587.3	0.0507	0.48145	0.46785	Dominant	Heterozygous
chr20	62073787	G	A	KCNQ2	ENSG00000075043.13	ENST00000354587.3	0.0507	0.48145	0.46785	Dominant	Heterozygous
chr21	38858872	T	C	DYRK1A	ENSG00000157540.15	ENST00000398960.2	0.01615	0.81325	0.1706	Dominant	Heterozygous
chr21	38862672	A	T	DYRK1A	ENSG00000157540.15	ENST00000398960.2	0.01645	0.81165	0.1719	Dominant	Heterozygous
chr21	38865403	T	C	DYRK1A	ENSG00000157540.15	ENST00000398960.2	0.0165	0.8131	0.1704	Dominant	Heterozygous
chr4	126240408	A	G	FAT4	ENSG00000196159.7	ENST00000394329.3	0.0509	0.61125	0.33785	Dominant	Compound Het
chr4	126373642	G	A	FAT4	ENSG00000196159.7	ENST00000394329.3	0.06375	0.52835	0.4079	Dominant	Compound Het
chr8	144990697	T	A	PLEC	ENSG00000178209.10	ENST00000322810.4	0.0513	0.5838	0.3649	Dominant	Compound Het
chr8	144996236	C	G	PLEC	ENSG00000178209.10	ENST00000322810.4	0.3248	0.33765	0.33755	Dominant	Compound Het
chr1	52863470	C	A	ORC1	ENSG00000085840.8	ENST00000371566.1	0.16815	0.0892	0.74265	Recessive	Homozygous
chr1	220364620	C	T	RAB3GAP2	ENSG00000118873.11	ENST00000358951.2	0.04135	0.27215	0.6865	Recessive	Compound Het
chr1	220375711	C	G	RAB3GAP2	ENSG00000118873.11	ENST00000358951.2	0.0994	0.26125	0.63935	Recessive	Compound Het
chr2	73747141	A	C	ALMS1	ENSG00000116127.13	ENST00000264448.6	0.11985	0.147	0.73315	Recessive	Compound Het
chr2	74058095	C	T	STAMBP	ENSG00000124356.11	ENST00000339566.3	0.10675	0.261	0.63225	Recessive	Compound Het
chr2	74071966	A	G	STAMBP	ENSG00000124356.11	ENST00000339566.3	0.0698	0.27715	0.65305	Recessive	Compound Het
chr2	220431609	C	G	OBSL1	ENSG00000124006.10	ENST00000404537.1	0.08155	0.3126	0.60585	Recessive	Compound Het
chr4	15602948	T	C	CC2D2A	ENSG00000048342.11	ENST00000413206.1	0.10275	0.2083	0.68895	Recessive	Homozygous
chr5	177034310	C	T	B4GALT7	ENSG00000027847.9	ENST00000029410.5	0.2289	0.17095	0.60015	Recessive	Compound Het
chr5	177035541	G	A	B4GALT7	ENSG00000027847.9	ENST00000029410.5	0.0674	0.1502	0.7824	Recessive	Compound Het
chr5	177035995	C	T	B4GALT7	ENSG00000027847.9	ENST00000029410.5	0.0693	0.15375	0.77695	Recessive	Compound Het
chr6	88239290	A	T	RARS2	ENSG00000146282.13	ENST00000369536.5	0.0134	0.0892	0.8974	Recessive	Compound Het
chr7	66098307	A	G	KCTD7	ENSG00000243335.4	ENST00000275532.3	0.075	0.30965	0.61535	Recessive	Compound Het
chr8	38111143	A	G	DDHD2	ENSG00000085788.9	ENST00000397166.2	0.03295	0.07085	0.8962	Recessive	Compound Het
chr8	38111197	A	G	DDHD2	ENSG00000085788.9	ENST00000397166.2	0.01945	0.0826	0.89795	Recessive	Compound Het
chr8	141321437	G	A	TRAPPC9	ENSG00000167632.10	ENST00000389328.4	0.05455	0.15795	0.7875	Recessive	Compound Het
chr8	141445217	G	A	TRAPPC9	ENSG00000167632.10	ENST00000389328.4	0.1401	0.14175	0.71815	Recessive	Compound Het
chr9	37783990	T	G	EXOSC3	ENSG00000107371.8	ENST00000327304.5	0.1472	0.1203	0.7325	Recessive	Homozygous
chr10	50691439	G	A	ERCC6	ENSG00000225830.6	ENST00000355832.5	0.0428	0.15555	0.80165	Recessive	Compound Het
chr10	89473067	G	C	PAPSS2	ENSG00000198682.8	ENST00000456849.1	0.00855	0.0653	0.92615	Recessive	Compound Het
chr10	89475544	G	A	PAPSS2	ENSG00000198682.8	ENST00000456849.1	0.25085	0.1584	0.59075	Recessive	Compound Het
chr11	71148919	T	C	DHCR7	ENSG00000172893.11	ENST00000355527.3	0.0377	0.18245	0.77985	Recessive	Compound Het
chr11	88911734	C	A	TYR	ENSG00000077498.8	ENST00000263321.5	0.2282	0.07605	0.69575	Recessive	Compound Het
chr11	88961072	C	A	TYR	ENSG00000077498.8	ENST00000263321.5	0.0871	0.05645	0.85645	Recessive	Compound Het
chr11	121008311	G	C	TECTA	ENSG00000109927.5	ENST00000264037.2	0.1061	0.4106	0.4833	Recessive	Compound Het
chr12	88500654	G	A	CEP290	ENSG00000198707.10	ENST00000309041.7	0.1417	0.29685	0.56145	Recessive	Compound Het
chr13	101756915	G	A	NALCN	ENSG00000102452.11	ENST00000251127.6	0.10085	0.2753	0.62385	Recessive	Compound Het
chr15	40707168	G	A	IVD	ENSG00000128928.4	ENST00000487418.2	0.02415	0.25185	0.724	Recessive	Homozygous
chr16	56545126	C	T	BBS2	ENSG00000125124.7	ENST00000245157.5	0.01125	0.0557	0.93305	Recessive	Compound Het
chr18	43447589	A	G	EPG5	ENSG00000152223.8	ENST00000282041.5	0.04035	0.17255	0.7871	Recessive	Homozygous
chr18	67684696	A	G	RTTN	ENSG00000176225.8	ENST00000255674.6	0.0246	0.0678	0.9076	Recessive	Compound Het
chr19	7592776	G	A	MCOLN1	ENSG00000090674.11	ENST00000264079.6	0.12115	0.0601	0.81875	Recessive	Compound Het
chr17	36895854	G	A	PCGF2	ENSG00000056661.9	ENST00000360797.2	0.0433	0.37165	0.58505	Recessive	Heterozygous
chr17	78172347	C	T	CARD14	ENSG00000141527.12	ENST00000344227.2	0.06035	0.1225	0.81715	Recessive	Heterozygous
chr15	26806242	A	G	GABRB3	ENSG00000166206.9	ENST00000541819.2	0.02115	0.32385	0.655	Recessive	Heterozygous
chr12	22061091	C	T	ABCC9	ENSG00000069431.6	ENST00000261200.4	0.03265	0.3805	0.58685	Recessive	Heterozygous
chr11	65978677	C	T	PACS1	ENSG00000175115.7	ENST00000320580.4	0.07015	0.45215	0.4777	Recessive	Heterozygous
chr6	157454286	G	T	ARID1B	ENSG00000049618.17	ENST00000367148.1	0.0324	0.4811	0.4865	Recessive	Heterozygous
chr2	121708956	G	A	GLI2	ENSG00000074047.16	ENST00000361492.4	0.1674	0.2909	0.5417	Recessive	Heterozygous
chr1	103427786	A	T	COL11A1	ENSG00000060718.14	ENST00000358392.2	0.0846	0.23905	0.67635	Recessive	Heterozygous
chr1	147380372	T	G	GJA8	ENSG00000121634.4	ENST00000240986.4	0.0389	0.2475	0.7136	Recessive	Heterozygous
chr20	62071032	G	C	KCNQ2	ENSG00000075043.13	ENST00000354587.3	0.0537	0.4724	0.4739	Recessive	Heterozygous
chr1	22200454	G	T	HSPG2	ENSG00000142798.12	ENST00000374695.3	0.55315	0.2306	0.21625	Tolerant	Compound Het
chr1	22205601	T	C	HSPG2	ENSG00000142798.12	ENST00000374695.3	0.90115	0.05695	0.0419	Tolerant	Compound Het
chr1	152284382	C	T	FLG	ENSG00000143631.10	ENST00000368799.1	0.7941	0.07275	0.13315	Tolerant	Compound Het
chr1	236966848	G	A	MTR	ENSG00000116984.8	ENST00000366577.5	0.941	0.01815	0.04085	Tolerant	Homozygous
chr2	73675690	A	G	ALMS1	ENSG00000116127.13	ENST00000264448.6	0.8139	0.0452	0.1409	Tolerant	Compound Het
chr2	170022537	C	T	LRP2	ENSG00000081479.8	ENST00000263816.3	0.713	0.1398	0.1472	Tolerant	Compound Het
chr2	170068598	C	T	LRP2	ENSG00000081479.8	ENST00000263816.3	0.4951	0.28105	0.22385	Tolerant	Compound Het
chr2	170088242	G	A	LRP2	ENSG00000081479.8	ENST00000263816.3	0.7063	0.1701	0.1236	Tolerant	Compound Het
chr2	170103472	G	A	LRP2	ENSG00000081479.8	ENST00000263816.3	0.78335	0.1287	0.08795	Tolerant	Compound Het
chr2	220432804	G	A	OBSL1	ENSG00000124006.10	ENST00000404537.1	0.8339	0.07925	0.08685	Tolerant	Compound Het
chr4	122765152	T	C	BBS7	ENSG00000138686.5	ENST00000264499.4	0.56805	0.1132	0.31875	Tolerant	Compound Het
chr7	121733190	G	A	AASS	ENSG00000008311.10	ENST00000393376.1	0.75475	0.0771	0.16815	Tolerant	Homozygous
chr10	50678615	T	C	ERCC6	ENSG00000225830.6	ENST00000355832.5	0.52875	0.11735	0.3539	Tolerant	Compound Het
chr12	88519133	C	T	CEP290	ENSG00000198707.10	ENST00000309041.7	0.5927	0.0765	0.3308	Tolerant	Compound Het
chr14	89338702	A	G	TTC8	ENSG00000165533.14	ENST00000338104.6	0.537	0.17525	0.28775	Tolerant	Homozygous
chr15	49033814	G	C	CEP152	ENSG00000103995.9	ENST00000380950.2	0.461	0.1193	0.4197	Tolerant	Compound Het
chr15	49037112	G	C	CEP152	ENSG00000103995.9	ENST00000380950.2	0.5163	0.1113	0.3724	Tolerant	Compound Het
chr15	49060434	T	C	CEP152	ENSG00000103995.9	ENST00000380950.2	0.90815	0.0324	0.05945	Tolerant	Compound Het
chr16	88871972	G	A	CDT1	ENSG00000167513.4	ENST00000301019.4	0.7352	0.11545	0.14935	Tolerant	Compound Het
chr16	89825107	G	C	FANCA	ENSG00000187741.10	ENST00000389301.3	0.5932	0.1071	0.2997	Tolerant	Compound Het
Supplementary Table 3. MAPPIN prediction scores for all three classes for the variants in CMG and DDDS datasets.
